# Supplementary material for: Efficacy and Safety of Radioligand Therapy with Actinium-225 DOTATATE in Patients with Advanced, Metastatic or Inoperable Neuroendocrine Neoplasms: A Systematic Review and Meta-Analysis
Source: Medicina (Kaunas). 2025 Jul 24;61(8):1341. doi: 10.3390/medicina61081341 (PMC12388371; doi:10.3390/medicina61081341)
Supplement: Supplementary file 1 [file medicina-61-01341-s001.zip]

Archive with 1 entries (1 files):
- medicina-3750795-supplementary.pdf
